# Supplementary material for: Nature's patchwork: How water sources and soil salinity determine the distribution and structure of halophytic plant communities in arid environments of the Eastern Pamir
Source: PLoS One. 2017 Mar 30;12(3):e0174496. doi: 10.1371/journal.pone.0174496 (PMC5373547; doi:10.1371/journal.pone.0174496)
Supplement: S2 Table — ECe—electrical conductivity, ESP—Exchangeable Sodium Percentage, CEC—Cation Exchange Capacity, TOC—Total Organic Carbon, Pav—available phosphorous (Olsen method). (XLSX) [file pone.0174496.s002.xlsx]

## Sheet: Arkusz1
Soil parameters		salt marshes with B.rufus (N=16)	sedge meadows with C.orbicularis and C.microglochin (N=14)	grasslands with Hordeum brevisubulatum and Puccineliaspecies (N=9)	meadows with K.royleana and P.pamirica (N=10)	xerohalophytic vegetation with K.ceratoides and P.sibiricum var. thomsonii (N=6)	Kruskal-Wallis test
soil moisture [%]	median	51.31e	63.86c,e	26.33b	48.89	13.17a,b	H=17.8098 p=0.0013
	min-max	18.66-83.99	29.33-77.13	11.88-74.70	9.94-71.24	2.28-58.17
pH	median	7.16c	7.16C	8.26a,b	7.78	8.07	H=15.8368 p=0.0032
	min-max	5.03-8.29	6.61-7.94	7.00-9.38	6.95-8.70	6.96-8.52
ECe [ds/m]	median	4.85e	4.23	8.35	5.68	24.63a	H=11.0292 p=0.0262
	min-max	0.79-11.70	2.46-12.17	1.64-40.57	1.82-7.69	5.55-53.65
ESP [%]	median	5.81c	6.04	16.02a	11.75	16.35	H=9.6878 p=0.0460
	min-max	1.07-19.05	1.48-40.02	3.00-87.20	1.63-32.65	2.67-20.73
Na/K	median	1.89	3.74	2.43	3.87	2.07	H=2.3298 p=0.6754
	min-max	0.74-23.53	1.04-11.39	1.06-41.62	0.74-42.75	0.51-16.23
CEC [cmol(+)/kg]	median	34.66	34.39	40.2	33.88	40.65	H=1.0036 p=0.9093
	min-max	4.80-64.19	4.80-56.09	13.92-77.18	5.31-78.50	8.67-64.86
SO4-S [mg/100g]	median	172	46e	222	31e	2546b,d	H=15.2084 p=0.0043
	min-max	24-881	0-226	6-3448	8-105	69-3181
CaCO3 [mg/100g]	median	667	1882	876	2030	2067	H=5.1428 p=0.2730
	min-max	0-2554	129-3200	150-3192	111-3818	539-2829
Cl [mg/100g]	median	17.85b,c,d,e	78.22a	106.4a	71.05a	146.65a	H=36.7640 p=0.0000
	min-max	0.35-49.35	44.45-109.55	26.60-290.50	52.15-111.65	100.10-184.45
N total [%]	median	0.49	0.62	0.1	0.32	0.1	H=8.5767 p=0.0726
	min-max	0.10-2.54	0.10-2.05	0.10-2.17	0.10-1.97	0.10-1.44
C total [%]	median	12.03	16.85	3.96	11.89	4.18	H=9.6880 p=0.0460
	min-max	1.80-35.11	4.51-31.30	1.70-34.30	0.60-33.58	3.06-25.09
TOC [%]	median	8.65	9.99	1.48	5.44	0.48	H=9.2891 p=0.0543
	min-max	0.19-33.43	0.45-26.46	0.68-35.99	0.33-30.49	0.33-20.59
C:N	median	13.1	16.75e	14.77	14.82	4.79b	H=9.3722 p=0.0524
	min-max	1.91-20.22	0.66-57.51	6.83-18.17	3.30-89.82	3.34-14.30
NO3-N [mg/100g]	median	0.67b,c,d	0.25a	0.25a	0.3a	0.25	H=18.1561 p=0.0012
	min-max	0.00-1.90	0.10-0.60	0.15-1.00	0.05-0.45	0.15-2.70
NH4-N [mg/100g]	median	9.05	7.83	7.64	7.3	6.35	H=10.4634 p=0.0333
	min-max	6.19-15.38	6.45-12.14	5.50-13.55	4.90-13.38	5.29-9.51
P av [mg/100g]	median	1.12	1.79e	1.25	2.19e	0.61b,d	H=12.7416 p=0.0126
	min-max	0.37-3.60	0.49-3.79	0.57-3.86	0.86-6.70	0.25-1.46
